# Supplementary material for: School Satisfaction and Its Associations with Health and Behavioural Outcomes among 15-Years Old Adolescents
Source: Int J Environ Res Public Health. 2022 Sep 13;19(18):11514. doi: 10.3390/ijerph191811514 (PMC9516967; doi:10.3390/ijerph191811514)
Supplement: Supplementary file 1 [file ijerph-19-11514-s001.zip]

Archive with 1 entries (1 files):
- ijerph-1794267-supplementary.pdf
